# Supplementary material for: Anti-Coronavirus Activity of Chitosan-Stabilized Liposomal Nanocarriers Loaded with Natural Extracts from Bulgarian Flora
Source: Life (Basel). 2024 Sep 19;14(9):1180. doi: 10.3390/life14091180 (PMC11605225; doi:10.3390/life14091180)
Supplement: Supplementary file 1 [file life-14-01180-s001.zip]

Archive with 1 entries (1 files):
- life-3152607-supplementary.pdf
